# Supplementary material for: NIPAm-Based Modification of Poly(L-lysine): A pH-Dependent LCST-Type Thermo-Responsive Biodegradable Polymer
Source: Polymers (Basel). 2022 Feb 18;14(4):802. doi: 10.3390/polym14040802 (PMC8962975; doi:10.3390/polym14040802)
Supplement: Supplementary file 1 [file polymers-14-00802-s001.zip]

Archive with 1 entries (1 files):
- polymers-1583169-supplementary.pdf
